# Supplementary material for: Heterogeneity of IL-15-expressing mesenchymal stromal cells controls natural killer cell development and immune cell homeostasis
Source: Nat Commun. 2025 Jul 1;16:5949. doi: 10.1038/s41467-025-61231-0 (PMC12218584; doi:10.1038/s41467-025-61231-0)
Supplement: Supplementary file 4 — Source Data [file 41467_2025_61231_MOESM4_ESM.xlsx]

## Sheet: Figure 1
Figure 1I
	Public dataset
	MSC_stem	MSC_chondro	Lepr_EC	Fibroblasts	Arteriolar_EC	MSC_osteo	Chondrocytes	Sinusoidal_EC	Schwann cells	Pericytes	Myofibroblasts
	22.6988	17.9138	15.8301	7.70939	5.77503	4.87468	4.64524	4.54517	4.1958	3.17543	0.689655
	Il15-GFP enriched
	MSC_stem	Sinusoidal_EC	Arteriolar_EC	MSC_osteo	Fibroblasts	Pericytes	Chondrocytes
	51.1244	29.011	26.0259	16.222	16.0584	14.7541	7.69231

## Sheet: Figure 2
Figure 2A
	WT	IL15 GFP
	0.88	83.8
	2.5	77.5
	2.37	75.6
	8.57	77.6
	2.06	66
	1.9	67.6
		68.5
		71.2
		65.5
		28.9
		60.5
		26.9
		55.8
		81
		69.5
		57.3
Figure 2B
	GFP-	GFP+
	4.43593	95.5641
	16.6667	83.3333
	13.1915	86.8085
	13.4948	86.5052
Figure 2C
	Hypertrophic chondrocytes			Proliferating chondrocytes
	WT	IL15 GFP		WT	IL15 GFP
	2.5	22.8		0.47	2.01
	1.8	13.4		0.98	0.43
	1.19	23.2		2.48	2.67
	1.37	14		2.87	0.52
	4.13	52		0.88	3.25
		40.6			1.35
		22.5			2.84
		21.1			1.11
		31			0.75
		24.9			0.48
Figure 2D
	Sinusoidal ECs			Arteriolar ECs
	WT	IL15 GFP		WT	IL15 GFP
	1.37	18.2		0	0
	4.17	5.71		0	9.09
	0.56	18.2		0	0
	1.9	6.9		0	0
	4.92	67.4		0	25
	4.03	64			0
	3.19	64.3			0
		60			0
		54.9			0
		30.8			9.09
		26.2			8.33
		27.1			0
		68.5
		57
		64
		74.2
		81
		77.8

## Sheet: Figure 3
Figure 3B
	% of live cells
	LSK		CLP		rNKP		NKG2D+ rNKP		stage A iNK		stage B/C iNK		mNK
	WT	Cre	WT	Cre	WT	Cre	WT	Cre	WT	Cre	WT	Cre	WT	Cre
	0.3	0.36	0.068	0.12	0.014	0.014	0.00357	0.00207	0.0035	0.00235	0.025	0.06	0.8	0.89
	0.24	0.3	0.038	0.062	0.037	0.02	0.0064	0.00266	0.012	0.00539	0.03	0.035	0.65	0.65
	0.29	0.3	0.14	0.042	0.037	0.023	0.00572	0.00434	0.00669	0.00565	0.05	0.036	0.81	0.67
	0.32	0.34	0.099	0.071	0.014	0.025	0.00456	0.00401	0.00435	0.0039	0.038	0.033	0.68	0.59
		0.43		0.092	0.00962	0.00868	0.00321	0.00329	0.00598	0.00371	0.035	0.049	0.73	0.57
		0.19		0.044	0.0059	0.00667	0.00424	0.00315	0.00676	0.00315	0.033	0.033	0.55	0.63
					0.00938	0.00826	0.00348	0.00267	0.00596	0.00291	0.035	0.034	0.98	0.81
					0.011	0.00642	0.00489	0.00303	0.00829	0.00267	0.032	0.044	1.02	0.7
					0.00965	0.00552	0.0039	0.0028	0.015	0.00456	0.067	0.027	0.6	0.66
						0.00691		0.00309		0.0057		0.036		0.82
						0.0099		0.00362		0.00629		0.047		1.01
	Cell count
	LSK		CLP		rNKP		NKG2D+ rNKP		stage A iNK		stage B/C iNK		mNK
	WT	Cre	WT	Cre	WT	Cre	WT	Cre	WT	Cre	WT	Cre	WT	Cre
	176000	183000	39800	60800	8470	8230	2160	1220	2120	1380	15100	35300	484000	523000
	114000	154000	18100	31800	15300	8250	2640	1100	4950	2220	12400	14400	268000	268000
	174000	149000	84000	20900	14500	11600	2250	2180	2630	2840	19600	18100	318000	337000
	131000	204000	40400	42600	6650	12400	2170	1990	2070	1940	18100	16400	323000	294000
		191000		40800	5360	4840	1790	1830	3330	2070	19500	27300	407000	318000
		129000		29800	4370	3920	3140	1850	5000	1850	24400	19400	407000	370000
					6950	4420	2580	1430	4420	1560	25900	18200	726000	433000
					7850	3820	3490	1800	5920	1590	22800	26200	728000	417000
					4770	2680	1930	1360	7410	2210	33100	13100	296000	320000
						5200		2330		4290		27100		617000
						4930		1800		3130		23400		503000
Figure 3E
	% of live cells
	CD8 TCM		CD8 TRM		NKT		iILC1
	WT	Cre	WT	Cre	WT	Cre	WT	Cre
	0.38	0.42	0.15	0.1	0.94	0.98	0.00526	0.00618
	0.76	0.59	0.14	0.17	1.08	1.25	0.00162	0.00547
	0.82	0.58	0.13	0.23	1.42	1.33	0.00549	0.00543
	0.63	0.64	0.14	0.22	1.21	1.24	0.00553	0.00553
	0.62	0.5	0.13	0.12	1.3	1.05	0.00674	0.01
	0.39	0.39	0.26	0.098	1	0.84	0.00563	0.00519
	0.51	0.46	0.15	0.083	0.63	0.63	0.011	0.00686
	0.7	0.46	0.12	0.13	0.78	0.89	0.00555	0.00492
	0.65	0.5	0.13	0.15	1.15	0.9	0.025	0.00507
	0.53	0.45	0.083	0.14		0.7		0.00959
	0.61	0.47	0.15	0.08		0.7		0.012
		0.62		0.11
		0.54		0.24
		0.34		0.072
		0.51		0.16
	Cell count
	CD8 TCM		CD8 TRM		NKT		iILC1
	WT	Cre	WT	Cre	WT	Cre	WT	Cre
	230000	247000	90800	58800	569000	576000	3180	3630
	314000	243000	57800	70100	446000	516000	668	2260
	322000	291000	51000	116000	557000	668000	2150	2730
	299000	318000	66500	109000	575000	617000	2630	2750
	346000	279000	72500	66900	725000	585000	3760	5580
	289000	229000	192000	57600	740000	494000	4170	3050
	378000	246000	111000	44400	467000	337000	8150	3670
	500000	274000	85700	77400	557000	530000	3960	2930
	321000	243000	64200	72800	568000	437000	12400	2460
	196000	339000	30700	105000		527000		7220
	409000	234000	101000	39800		349000		5980
		264000		46900
		337000		150000
		162000		34300
		286000		89800
Figure 3G

## Sheet: Figure 4
Figure 4A
	% of live cells
	rNKP		NKG2D+ rNKP		stage A iNK		stage B/C iNK		mNK
	WT	Cre	WT	Cre	WT	Cre	WT	Cre	WT	Cre
	0.019	0.022	0.00399	0.00154	0.00879	0.00276	0.057	0.029	0.88	1.12
	0.026	0.015	0.00496	0.0022	0.0053	0.00226	0.087	0.035	0.82	0.93
	0.018	0.016	0.00283	0.00133	0.00405	0.00373	0.063	0.024	1.04	0.97
	0.014	0.01	0.00236	0.00118	0.00277	0.00305	0.034	0.02	0.77	0.7
	0.018	0.00939	0.00199	0.00128	0.00704	0.00413	0.059	0.035	0.91	0.75
	0.036	0.011	0.00576	0.00137	0.00929	0.00468	0.071	0.049	0.84	1.14
	0.02	0.012	0.00269	0.00193	0.00644	0.00241	0.067	0.043	0.77	0.9
	0.022	0.021	0.00225	0.00284	0.0035	0.00908	0.044	0.064	0.71	0.7
		0.018		0.00227		0.00392		0.06		0.91
		0.015		0.00148		0.00114		0.058		0.87
		0.022		0.0045		0.00596		0.071		1
		0.018		0.00269		0.00384		0.039		0.66
	Cell count
	rNKP		NKG2D+ rNKP		stage A iNK		stage B/C iNK		mNK
	WT	Cre	WT	Cre	WT	Cre	WT	Cre	WT	Cre
	8000	7150	1680	501	2230	897	24000	9430	371000	364000
	15500	9860	2950	1450	5230	1490	51800	23000	488000	611000
	7380	3940	1160	901	1660	2530	25800	10800	426000	657000
	9310	5700	1570	673	1840	1740	22600	11400	512000	399000
	11500	3690	1270	502	4510	1620	37800	13700	582000	294000
	20400	4020	3270	500	5270	1710	40300	17900	477000	416000
	6600	6780	888	1090	769	1360	11900	24300	254000	509000
	12500	8140	1280	1100	1990	3520	25000	24800	403000	271000
		9270		1170		2020		30900		469000
		4200		414		188		16200		244000
		7370		1510		1400		23800		335000
		8510		1270		1810		18400		312000
Figure 4D
	% of live cells
	CD8 TCM		CD8 TRM		NKT		iILC1
	WT	Cre	WT	Cre	WT	Cre	WT	Cre
	0.46	0.74	0.24	0.04	0.8	0.13	0.00882	0.00324
	0.65	0.5	0.27	0.087	0.94	0.33	0.011	0.00633
	0.56	0.4	0.19	0.06	0.33	0.16	0.0025	0.00438
	0.51	0.3	0.2	0.041	0.38	0.16	0.00543	0.00651
	0.47	0.56	0.12	0.15	0.54	0.48	0.00815	0.0023
	0.52	0.48	0.22	0.074	0.79	0.47	0.013	0.011
	0.83	0.33	0.17	0.15	0.58	0.5	0.00514	0.00677
	0.35	0.28	0.16	0.12	0.62	0.42	0.00517	0.006
		0.34		0.068		0.35		0.014
		0.32		0.1		0.45		0.016
		0.35		0.083		0.47		0.013
		0.32		0.14		0.47		0.00416
	Cell count
	CD8 TCM		CD8 TRM		NKT		iILC1
	WT	Cre	WT	Cre	WT	Cre	WT	Cre
	194000	241000	101000	13000	337000	42300	3720	1050
	387000	329000	161000	57200	559000	217000	6550	4160
	230000	271000	77900	40700	135000	108000	1030	2970
	339000	171000	133000	23400	253000	91200	3610	3710
	301000	220000	76800	58900	346000	188000	5220	903
	295000	175000	125000	27000	448000	172000	7380	4020
	125000	186000	56100	84800	191000	283000	1700	3830
	199000	109000	90800	46500	352000	163000	2930	2330
		175000		35000		180000		7210
		89600		28000		126000		4480
		117000		27800		157000		4360
		151000		66200		222000		1970

## Sheet: Figure 5
Figure 5B
	% of live cells
	NKG2D+ rNKP		stage A iNK		mNK		CD8 TCM		CD8 TRM
	WT	Cre	WT	Cre	WT	Cre	WT	Cre	WT	Cre
	0.00283	0.00127	0.00533	0.00487	0.49	0.45	0.62	0.41	0.17	0.12
	0.00456	0.00373	0.00747	0.00655	0.59	0.66	0.76	0.94	0.19	0.15
	0.00134	0.00131	0.00294	0.00166	0.4	0.54	0.72	0.48	0.33	0.19
	0.00157	0.00126	0.00246	0.00212	0.44	0.39	0.37	0.32	0.15	0.18
	0.00431	0.00321	0.00559	0.00707	0.73	0.53	0.65	0.53	0.19	0.23
	0.00194	0.00244	0.00617	0.00712	0.61	0.43	0.32	0.54	0.14	0.28
	0.00323	0.00288	0.00755	0.00645	0.52	0.46	0.42	0.74	0.1	0.12
	0.00314	0.00361	0.011	0.00701	0.52	0.5	0.93	0.67	0.14	0.22
	0.00292	0.00552	0.00538	0.00951	0.49	0.48	0.41	0.66	0.24	0.2
	0.00204		0.00305		0.52		0.58		0.19
	0.00672		0.014		0.63		0.46		0.14
	Cell count
	NKG2D+ rNKP		stage A iNK		mNK		CD8 TCM		CD8 TRM
	WT	Cre	WT	Cre	WT	Cre	WT	Cre	WT	Cre
	1120	651	2110	2500	194000	231000	245000	210000	67200	61500
	2020	1370	3310	2410	261000	243000	336000	345000	84100	55100
	989	838	1550	1060	277000	346000	369000	339000	169000	128000
	664	775	2110	1300	137000	240000	277000	221000	107000	123000
	737	1240	1620	2720	402000	204000	247000	235000	68500	92400
	1960	1030	2540	3010	278000	182000	198000	254000	82500	123000
	3260	974	6790	2180	306000	156000	214000	250000	54600	40600
	1200	1530	2790	2970	192000	212000	441000	284000	131000	93100
	1990	3480	6990	5990	330000	302000	344000	416000	51800	126000
	1580		2920		266000		260000		152000
	1350		2020		345000		315000		103000
							305000		92800
Figure 5C
	% of live cells
	mNK		CD8 TCM		CD4 TCM
	WT	Cre	WT	Cre	WT	Cre
	1.94	1.68	0.94	0.84	0.18	0.1
	2.54	1.34	1.34	1.27	0.26	0.079
	1.98	1.07	0.94	0.5	0.24	0.086
	1.16	0.8	1.26	0.8	0.87	0.54
	3.1	1.16	1.69	0.58	0.42	0.29
	2.39	1.25	0.87	0.63	0.11	0.8
	1.38	1.23	1.23	1.13	0.11	0.053
	1.78	0.68	1.44	0.5	0.32	0.059
	1.54	0.68	2.66	1.36	1.63	0.34
		2		0.95		0.092
		2.11		0.93		0.14
		1.41		1.17		0.045
		1.36		1.21		0.13
		0.74		1.3		0.079
		1.17		0.81		0.11
		1.32		0.81		0.095
						0.24
						0.26
						1.07
						0.57
						0.38
						0.97
						1.15
						0.84
Figure 5F
	% of live cells							Cell count
	mNK		CD8 TCM		CD4 TCM			mNK		CD8 TCM		CD4 TCM
	WT	Cre	WT	Cre	WT	Cre		WT	Cre	WT	Cre	WT	Cre
	2.18	1.41	3.67	3.1	5.08	4.61		1530000	844000	2580000	1860000	3570000	2760000
	1.44	2.13	3.6	4.26	6.05	5.39		885000	1480000	2210000	2950000	3720000	3740000
	2.01	1.58	2.93	3.46	5.05	5.08		1300000	1340000	1890000	2920000	3260000	4290000
	2.28	1.45	3.17	3.85	5.89	4.44		2150000	830000	3000000	2200000	5570000	2540000
	1.61	1.5	3.6	3.27	3.78	3.44		1450000	929000	1870000	2030000	2800000	2130000
	2.37	1.67	4.18	4.07	4.11	3.25		1090000	736000	2440000	1790000	2780000	1430000
	2.03	2.15	4.21	4.36	3.6	3.68		1170000	869000	2060000	1760000	1780000	1490000
	2.39	2.25	3.51	2.47	2.39	2.67		980000	992000	2030000	1090000	1150000	1320000
	1.96	1.46	2.53	1.81	1.92	1.25		816000	820000	1200000	1020000	655000	893000
	2.34	1.96	3.2	1.31	1.91	1.15		1060000	916000	1440000	612000	1890000	1010000
	1.88	2.07	1.33	1.37	0.96	1.15		1860000	1340000	1310000	885000	680000	1010000
	2.09	2.2	0.64	2.11	1.21	1.97		1480000	1160000	454000	1110000	680000	869000
	1.9	1.06	2.32	1.74	2.29	2.03		1070000	629000	1300000	1030000	1030000	1140000
	1.96	1.59	1.79	1.17	2.19	2.04		1130000	876000	1030000	645000	1260000	953000
		1.95		1.28		1.38			932000		612000		891000
						1.82							956000
						2.12							1260000
						2.6							1430000
						1.77							846000

## Sheet: Figure 6
Figure 6D
	Human BM stroma
	cluster	%IL15+
	SEC	42.9638
	AEC	29.4273
	THY1+MSC	27.7725
	Adipo-MSC	18.4106
	Fibro-MSC	12.1771
	VSMC	6.13599
	RNAlo MSC	4.31131
	Osteo_MSC	3.30071
	Osteoblasts	3.06533

## Sheet: Suppl Fig 1
Supplementary Figure 1A
	Il15 mRNA			Il15ra mRNA
	GFP-	GFP+		GFP-	GFP+
	0	0.000649435		7.25082e-05	0.00021978
	0	0.00241297		0	8.59358e-05
	0	0.0011855		8.35396e-05	0.000497422
	9.83893e-05	0.00782922
	0	0.00055495
	0	0.0029647
(each value is the mean of technical triplicates from an independent experiment)
Supplementary Figure 1C
	Il15 mRNA			Il15ra mRNA
	GFP-	GFP+		GFP-	GFP+
	0.000843466	0.0171331		3.62112e-05	0.000118311
	0.00105206	0.0040464		9.998e-06	0.000120285
	0.000842804	0.0145497		2.43465e-05	8.638e-05
(each value is the mean of technical triplicates from an independent experiment)

## Sheet: Suppl Fig 2
Supplementary Figure 2E
	log2 fold change vs. total bone
	GFP-			GFP+
Adipoq	7.61807	9.13903		11.7408	11.845	8.98453
Sca1	3.8211	5.07882		4.83645	4.4078	3.52634
Bmp6	6.52273	6.06446		11.5976	11.1256	8.65565
Cd146				-1.06624	-2.31493	0.10719
Il15				2.49396	1.96504	1.10359
Il15ra	4.92193	1.62524		2.67109	2.47275	4.13774
Runx2				0.973925	1.32495	-0.631388
Sp7 (Osx)	-2.18851	-2.74731		1.98945	1.39434	0.645389
Supplementary Figure 2F		(each value is the mean of technical triplicates from an independent experiment)
CD44	GFP-	GFP+		Table Analyzed	CD44		CD51	GFP-	GFP+	Table Analyzed	Cd51		CD200	GFP-	GFP+	Table Analyzed	Cd200
	0.00944033	0.00510993						7.91568e-05	0.000628194					0	0.0012591
	0.013601	0.00613916		Column B	IL15+			0	0.00338241	Column B	IL15+			0	0.000516333	Column B	IL15+
				vs.	vs,			0.000243301	0.0015562	vs.	vs,			0	0.00133544	vs.	vs,
				Column A	IL15-			0.000161764	0.00260598	Column A	IL15-			0.000298525	0.000876205	Column A	IL15-
				Unpaired t test						Unpaired t test						Unpaired t test
				P value	0.1106					P value	0.0191					P value	0.0039
				P value summary	ns					P value summary	*					P value summary	**
				Significantly different (P < 0.05)?	No					Significantly different (P < 0.05)?	Yes					Significantly different (P < 0.05)?	Yes
				One- or two-tailed P value?	Two-tailed					One- or two-tailed P value?	Two-tailed					One- or two-tailed P value?	Two-tailed
				t, df	t=2,751, df=2					t, df	t=3,181, df=6					t, df	t=4,537, df=6
				How big is the difference?						How big is the difference?						How big is the difference?
				Mean of column A	0.01152					Mean of column A	0.0001211					Mean of column A	7.463e-05
				Mean of column B	0.005625					Mean of column B	0.002043					Mean of column B	0.0009968
				Difference between means (B - A) ± SEM	-0,005896 ± 0,002143					Difference between means (B - A) ± SEM	0,001922 ± 0,0006043					Difference between means (B - A) ± SEM	0,0009221 ± 0,0002032
				95% confidence interval	-0,01512 to 0,003325					95% confidence interval	0,0004434 to 0,003401					95% confidence interval	0,0004248 to 0,001419
				R squared (eta squared)	0.791					R squared (eta squared)	0.6277					R squared (eta squared)	0.7743
				F test to compare variances						F test to compare variances						F test to compare variances
				F, DFn, Dfd						F, DFn, Dfd	131,8, 3, 3					F, DFn, Dfd	6,417, 3, 3
				P value						P value	0.0022					P value	0.1611
				P value summary						P value summary	**					P value summary	ns
				Significantly different (P < 0.05)?						Significantly different (P < 0.05)?	Yes					Significantly different (P < 0.05)?	No
				Data analyzed						Data analyzed						Data analyzed
				Sample size, column A	2					Sample size, column A	4					Sample size, column A	4
				Sample size, column B	2					Sample size, column B	4					Sample size, column B	4
DDR2	GFP-	GFP+		Table Analyzed	Ddr2		CTSK	GFP-	GFP+	Table Analyzed	Ctsk
	0.00467105	0.00728147						0.00928816	0.0196371
	0	0.0152162		Column B	IL15+			0.000111792	0.01411	Column B	IL15+
	0.00221218	0.00892888		vs.	vs,			0.0112821	0.03523	vs.	vs,
	0.000605205	0.0102964		Column A	IL15-			0.000641641	0.0315732	Column A	IL15-
				Unpaired t test						Unpaired t test
				P value	0.0052					P value	0.0136
				P value summary	**					P value summary	*
				Significantly different (P < 0.05)?	Yes					Significantly different (P < 0.05)?	Yes
				One- or two-tailed P value?	Two-tailed					One- or two-tailed P value?	Two-tailed
				t, df	t=4,273, df=6					t, df	t=3,450, df=6
				How big is the difference?						How big is the difference?
				Mean of column A	0.001872					Mean of column A	0.005331
				Mean of column B	0.01043					Mean of column B	0.02514
				Difference between means (B - A) ± SEM	0,008559 ± 0,002003					Difference between means (B - A) ± SEM	0,01981 ± 0,005741
				95% confidence interval	0,003657 to 0,01346					95% confidence interval	0,005760 to 0,03385
				R squared (eta squared)	0.7526					R squared (eta squared)	0.6649
				F test to compare variances						F test to compare variances
				F, DFn, Dfd	2,687, 3, 3					F, DFn, Dfd	2,942, 3, 3
				P value	0.4384					P value	0.3991
				P value summary	ns					P value summary	ns
				Significantly different (P < 0.05)?	No					Significantly different (P < 0.05)?	No
				Data analyzed						Data analyzed
				Sample size, column A	4					Sample size, column A	4
				Sample size, column B	4					Sample size, column B	4

## Sheet: Suppl Fig 3
Supplementary Figure 3
Not applicable

## Sheet: Suppl Fig 4
Supplementary Figure 4A
	% of live cells			Cell count
	WT	Cre		WT	Cre
	0.7	0.66		424000	388000
	1.17	0.97		483000	400000
	1.21	1.05		475000	528000
	0.98	1.04		466000	517000
	0.92	0.78		513000	435000
	0.8	0.64		592000	376000
	0.73	0.72		541000	385000
	0.89	0.73		635000	434000
	0.82	0.84		405000	407000
	0.76	0.65		281000	489000
	1.02	0.6		684000	299000
		0.95			405000
		0.85			531000
		0.48			228000
		0.87			488000
Supplementary Figure 4B
	% of live cells			Cell count
	WT	Cre		WT	Cre
	0.15	0.22		90800	129000
	0.28	0.33		116000	136000
	0.41	0.22		161000	111000
	0.18	0.22		85500	109000
	0.22	0.25		123000	139000
	0.13	0.15		96200	88100
	0.14	0.2		104000	107000
	0.2	0.15		143000	89300
	0.23	0.13		114000	63100
	0.19	0.15		70400	113000
	0.2	0.18		134000	89600
		0.19			81000
		0.12			74900
		0.12			57100
		0.13			72900
Supplementary Figure 4C
	% of live cells
	mNK		CD8 TCM		CD4 TCM
	WT	Cre	WT	Cre	WT	Cre
	2.22	4.87	1.19	1.04	2.38	2.4
	2.99	2.81	0.84	0.99	1.88	2.83
	2.6	4.85	1.62	0.86	3.3	2.63
	2.91	2.73	0.98	1.07	2.47	2.75
	3.13	3.23	0.97	0.74	1.8	1.61
	2.59	2.74	1.03	0.76	1.13	1.74
	2.13	1.42	1.02	0.63	3.44	1.14
	4.1	1.83	0.89	1.12	2.07	3.77
	3.3	2.43	0.45	1.03	0.46	3.21
		2.58		0.71		1.26
		3.01		1.15		1.45
		2.67		0.88		2.2
Supplementary Figure 4D
	% of live cells							Cell number
	mNK		CD8 TCM		CD4 TCM			mNK		CD8 TCM		CD4 TCM
	WT	Cre	WT	Cre	WT	Cre		WT	Cre	WT	Cre	WT	Cre
	2.16	2.11	2.82	1.39	8.56	9.86		1770000	1910000	1290000	1260000	7010000	8900000
	3.49	2.52	1.57	1.84	6.27	10.2		1850000	2060000	1160000	1510000	3320000	8350000
	3.68	2.82	2.18	1.93	5.41	10.4		1370000	1150000	921000	790000	2020000	4260000
	2.23	2.2	2.47	1.84	7.05	8.19		1670000	1270000	1070000	1060000	5290000	4730000
	3.03	2.53	1.42	1.53	7.76	8.21		1560000	996000	849000	602000	3990000	3230000
	2.99	1.7	1.65	1.62	6.95	5.83		1540000	723000	761000	689000	3580000	2480000
	3.26	2.55	1.48	1.41	6.05	7.19		1680000	897000	916000	496000	3110000	2530000
	2.42	2.78	1.78	1.75	7.67	6.28		1500000	1370000	1280000	864000	4750000	3100000
	2.31	2.72	2.07	1.41	6.73	6.92		2440000	1210000	2730000	629000	7100000	3090000
		2.71	2.59	1.64		6.73			1240000		749000		3070000
		2.08		1.58		7.41			1700000		1290000		6070000

[truncated: 6 more sheets: Suppl Fig 5, Suppl Fig 6, Suppl Fig 7, Suppl Fig 8, Suppl Fig 9, Suppl Fig 10]
